# Supplementary material for: Robust pyroptosis risk score guides the treatment options and predicts the prognosis of bladder carcinoma
Source: Front Immunol. 2022 Aug 24;13:965469. doi: 10.3389/fimmu.2022.965469 (PMC9450692; doi:10.3389/fimmu.2022.965469)
Supplement: Supplementary file 9 [file Table_2.xlsx]

## Sheet: Table S2 The differentially exp
The differentially expressed Pyroptosis-related genes between BLCA and normal tissues
Genes	logFC	AveExpr	t	P.Value	adj.P.Val	B	change
ELANE	-1.00514	0.134294	-13.3095	4.15706e-34	2.36953e-32	66.4841	DOWN
IL6	-42.9855	7.07696	-8.49125	3.32591e-16	9.47885e-15	26.1787	DOWN
CHMP3	-5.62134	12.6979	-5.5978	3.86629e-08	7.34595e-07	8.18248	DOWN
BAX	18.1123	35.3579	5.13055	4.37425e-07	6.23331e-06	5.85939	UP
CASP9	-1.83697	4.1006	-3.88913	0.000116457	0.00113246	0.575804	DOWN
CHMP4C	9.16338	15.7485	3.88326	0.000119206	0.00113246	0.554017	UP
CASP3	6.3386	17.2376	3.68087	0.00026187	0.00213237	-0.178844	UP
BAK1	10.0011	20.6816	3.35619	0.000860154	0.0061286	-1.27738	UP
CASP8	1.48961	4.32695	3.13921	0.00181029	0.0114652	-1.95787	UP
HMGB1	8.59603	35.0849	2.81579	0.00508873	0.0251749	-2.89137	UP
PYCARD	12.4108	24.5025	2.80245	0.00529999	0.0251749	-2.92778	UP
TREM2	6.11844	7.73809	2.64996	0.00834585	0.0365933	-3.33211	UP
CHMP4B	42.2129	176.856	2.56491	0.0106572	0.0424415	-3.5481	UP
CHMP7	-2.16719	9.43824	-2.54835	0.0111688	0.0424415	-3.58938	DOWN
