# Supplementary material for: Robust pyroptosis risk score guides the treatment options and predicts the prognosis of bladder carcinoma
Source: Front Immunol. 2022 Aug 24;13:965469. doi: 10.3389/fimmu.2022.965469 (PMC9450692; doi:10.3389/fimmu.2022.965469)
Supplement: Supplementary file 10 [file Table_3.xlsx]

## Sheet: Table S3A
The coefficients of 3 optimal candidate genes included into the risk score algorithm
Gene	Coef
CASP9	-0.113742
CHMP4C	-0.0219625
CASP8	-0.0555789
